# Supplementary material for: The genome of the Paleogene relic tree Bretschneidera sinensis: insights into trade-offs in gene family evolution, demographic history, and adaptive SNPs
Source: DNA Res. 2022 Feb 4;29(1):dsac003. doi: 10.1093/dnares/dsac003 (PMC8825261; doi:10.1093/dnares/dsac003)
Supplement: dsac003_Supplementary_Data [file dsac003_supplementary_data.zip]

Archive with 9 entries (9 files):
- Certificate_202201-573551.pdf
- DNA_research-tracked.docx
- Supplementary Figure 1.tiff
- Supplementary Figure 2.tif
- Supplementary Figure 3.tif
- Supplementary Figure 4.tif
- Supplementary Figure 5.tif
- Supplementary Figure 6.tif
- Supplementary table 1-12.xlsx
