# Supplementary material for: The genome of the Paleogene relic tree Bretschneidera sinensis: insights into trade-offs in gene family evolution, demographic history, and adaptive SNPs
Source: DNA Res. 2022 Feb 4;29(1):dsac003. doi: 10.1093/dnares/dsac003 (PMC8825261; doi:10.1093/dnares/dsac003)
Supplement: dsac003_Supplementary_Data [file dsac003_supplementary_data.zip › Supplementary table 1-12.xlsx]

## Sheet: Supplementary table S1
Supplementary table S1. Protein sequences of five species used for gene prediction
Species	GenBank accession number
Arabidopsis thaliana	GCF_000001735.4
Brassica rapa	GCF_000309985.2
Carica papaya	GCF_000150535.2
Citrus sinensis	GCF_000317415.1
Tarenaya hassleriana	GCF_000463585.1

## Sheet: Supplementary table S2
Supplementary table S2. Species used for comparative genomics
Species	Source or GenBank accession number
Acer yangbiense	GCA_008009225.1
Arabidopsis thaliana	GCF_000001735.4
Brassica rapa	http://brassicadb.org (V1.5)
Carica papaya	GCF_000150535.2
Citrus reticulata	http://citrus.hzau.edu.cn/orange/download/index.php
Gossypium australe	GCA_005393395.2
Hevea brasiliensis	GCF_001654055.1
Pistacia vera	GCF_008641045.1
Prunus dulcis	GCF_902201215.1
Punica granatum	GCF_007655135.1
Tarenaya hassleriana	GCF_000463585.1

## Sheet: Supplementary table S3
Supplementary table S3. Species pairs and their estimated divergence times used for time calibration points to infer time-calibrated phylogeny of Bretschneidera sinensis
Species pair	Estimated divergent time (million years ago, MYA)
Punica granatum – Arabidopsis thaliana	102-112
Citrus reticulate – Arabidopsis thaliana	96-104
Arabidopsis thaliana – Carica papaya	63-82
Punica granatum – Prunus dulcis	98-117
Acer yangbiense – Pistacia vera	81-103
Pistacia vera – Citrus reticulate	62-84
Arabidopsis thaliana – Gossypium austral	84-95
Arabidopsis thaliana – Brassica rapa	23.4-33.5
Arabidopsis thaliana – Tarenaya hassleriana	35-59

## Sheet: Supplementary table S4
Supplementary table S4. SQUAT results
Mapping type		BWA-MEM	BWA-backtrack
Uniquely-mapped reads	Perfectly-matched	0.715	0.721
	Reads with substitution errors	0.111	0.113
	Reads containing clips	0.007	0
	Reads with other errors	0.023	0.017
Multi-mapped reads		0.14	0.129
Unmapped reads		0.003	0.02

## Sheet: Supplementary table S5
Supplementary table S5. Repeat content of the Hi-C scaffolded assembly
Repeat class	Repeat family	Number of elements	Total length (bp)	Percentage in the genome
LTR		877249	557597939	0.4762
	Gypsy	386586	285140648	0.2435
	Copia	262645	185533829	0.1585
	Unknown	228018	86923462	0.0742
TIR		304399	119567301	0.1021
	CACTA	72050	35558616	0.0304
	Mutator	148446	51473994	0.044
	PIF_Harbinger	22428	8716308	0.0074
	Tc1_Mariner	12297	3651661	0.0031
	hAT	49178	20166722	0.0172
nonTIR		93662	30838899	0.0263
	Helitron	93662	30838899	0.0263
Total		1275310	708004139	0.6047

## Sheet: Supplementary table S6
Supplementary table S6. Summary of gene functional annotations of the Bretschneidera sinensis genome using different databases
Annotation database	Number of genes	Percentage (%)
dbCAN	1695	3.2
EggNOG	43934	82.86
KEGG	22287	42.04
GO	23979	45.23
InterPro	37494	70.72
MEROPS	1446	2.73
Pfam	31963	60.28
SignalP	3481	6.57
UniProt	12442	23.47

## Sheet: Supplementary table S7
Supplementary table S7. GO enrichment reuslts for significantly expanded genes
Class	GO Name	GO ID	P-value	Enrichment score	Corrected P-value (BH method)
Biological process	defense response	GO:0006952	0	6.1082	0
Biological process	signal transduction	GO:0007165	0	4.01359	0
Biological process	signaling	GO:0023052	0	3.93262	0
Biological process	protein phosphorylation	GO:0006468	1.11022e-16	5.48857	2.85882e-15
Biological process	host programmed cell death induced by symbiont	GO:0034050	2.22045e-16	36.9034	4.57412e-15
Biological process	plant-type hypersensitive response	GO:0009626	2.22045e-16	36.9034	4.57412e-15
Biological process	cell communication	GO:0007154	5.55112e-16	3.55208	8.16807e-15
Biological process	positive regulation of defense response to virus by host	GO:0002230	2.18714e-14	87.6456	2.81594e-13
Biological process	regulation of defense response to virus by host	GO:0050691	3.11973e-14	84.1397	3.21332e-13
Biological process	cellular response to antibiotic	GO:0071236	2.91989e-14	26.2937	3.34165e-13
Biological process	phosphorylation	GO:0016310	8.80407e-14	4.41678	8.24381e-13
Biological process	cellular response to salicylic acid stimulus	GO:0071446	1.21902e-13	23.3722	1.04633e-12
Biological process	regulation of defense response to virus	GO:0050688	8.44214e-13	58.4304	6.68877e-12
Biological process	innate immune response	GO:0045087	2.94165e-12	7.12566	2.16421e-11
Biological process	cellular response to stimulus	GO:0051716	3.66063e-12	2.58212	2.51363e-11
Biological process	programmed cell death	GO:0012501	4.1025e-12	9.99284	2.64098e-11
Biological process	regulation of immune effector process	GO:0002697	7.06357e-12	45.7281	4.27969e-11
Biological process	immune response	GO:0006955	1.8494e-11	6.43664	1.05827e-10
Biological process	cellular response to drug	GO:0035690	7.50439e-11	13.6002	3.86476e-10
Biological process	cell death	GO:0008219	7.16824e-11	8.24899	3.88594e-10
Biological process	immune system process	GO:0002376	3.22859e-10	5.47785	1.58355e-09
Biological process	response to molecule of fungal origin	GO:0002238	5.40404e-10	60.6777	2.53007e-09
Biological process	response to absence of light	GO:0009646	2.00603e-09	23.1153	8.98351e-09
Biological process	response to oomycetes	GO:0002239	2.38926e-09	22.6182	1.02539e-08
Biological process	phosphate-containing compound metabolic process	GO:0006796	2.48905e-09	3.0007	1.02549e-08
Biological process	response to other organism	GO:0051707	2.97876e-09	3.49547	1.18005e-08
Biological process	response to external biotic stimulus	GO:0043207	3.28e-09	3.48004	1.25126e-08
Biological process	response to biotic stimulus	GO:0009607	3.57163e-09	3.46645	1.31385e-08
Biological process	phosphorus metabolic process	GO:0006793	3.946e-09	2.94607	1.40151e-08
Biological process	interspecies interaction between organisms	GO:0044419	7.7783e-09	3.34399	2.67055e-08
Biological process	response to salicylic acid	GO:0009751	9.45542e-09	8.888	3.14164e-08
Biological process	response to stress	GO:0006950	4.48627e-08	2.12484	1.44402e-07
Biological process	defense response to virus	GO:0051607	7.15838e-08	14.7097	2.23428e-07
Biological process	cellular response to organic cyclic compound	GO:0071407	8.38654e-08	7.28693	2.54063e-07
Biological process	response to virus	GO:0009615	7.41549e-07	10.8428	2.18227e-06
Biological process	response to blue light	GO:0009637	8.6508e-07	10.6237	2.47509e-06
Biological process	response to antibiotic	GO:0046677	9.76013e-07	5.78943	2.57768e-06
Biological process	cellular protein modification process	GO:0006464	9.44407e-07	2.34373	2.62902e-06
Biological process	protein modification process	GO:0036211	9.44407e-07	2.34373	2.62902e-06
Biological process	defense response to other organism	GO:0098542	1.2958e-06	3.32411	3.3367e-06
Biological process	immune effector process	GO:0002252	1.60595e-06	9.78369	4.03447e-06
Biological process	response to external stimulus	GO:0009605	1.75848e-06	2.57034	4.31246e-06
Biological process	macromolecule modification	GO:0043412	1.05156e-05	1.95856	2.51886e-05
Biological process	response to light intensity	GO:0009642	1.94013e-05	6.96521	4.54168e-05
Biological process	cellular response to acid chemical	GO:0071229	2.02366e-05	4.29869	4.63193e-05
Biological process	regulation of multi-organism process	GO:0043900	2.18241e-05	6.85177	4.88671e-05
Biological process	response to organic cyclic compound	GO:0014070	4.80329e-05	3.93422	0.000105264
Biological process	regulation of immune system process	GO:0002682	9.62427e-05	5.55012	0.000206521
Biological process	regulation of response to biotic stimulus	GO:0002831	0.000117258	5.39357	0.000246482
Biological process	cellular process	GO:0009987	0.000126292	1.12009	0.000260162
Biological process	regulation of response to external stimulus	GO:0032101	0.000214279	4.93778	0.000424438
Biological process	cellular protein metabolic process	GO:0044267	0.000211115	1.8157	0.00042637
Biological process	response to wounding	GO:0009611	0.000374763	4.54318	0.000728313
Biological process	regulation of cellular process	GO:0050794	0.000434829	1.53368	0.000829396
Biological process	response to drug	GO:0042493	0.000683914	2.95158	0.00128079
Biological process	response to bacterium	GO:0009617	0.000774572	3.10333	0.00142466
Biological process	regulation of defense response	GO:0031347	0.00102405	3.89536	0.00181857
Biological process	protein metabolic process	GO:0019538	0.00131872	1.64528	0.00230218
Biological process	cellular response to stress	GO:0033554	0.00144094	2.27159	0.00247361
Biological process	defense response, incompatible interaction	GO:0009814	0.00263695	4.33412	0.00445255
Biological process	cellular response to oxygen-containing compound	GO:1901701	0.00511746	2.32003	0.00850159
Biological process	multi-organism process	GO:0051704	0.00523001	1.8503	0.00855065
Biological process	regulation of biological process	GO:0050789	0.00624073	1.36368	0.0100437
Biological process	response to stimulus	GO:0050896	0.00694846	1.3196	0.0110106
Biological process	cellular response to hormone stimulus	GO:0032870	0.0104237	2.11477	0.0162673
Biological process	regulation of response to stress	GO:0080134	0.0125158	2.56837	0.0192407
Biological process	cellular response to endogenous stimulus	GO:0071495	0.0188856	1.94888	0.0286062
Biological process	defense response to fungus	GO:0050832	0.0207536	2.78731	0.03098
Molecular function	calmodulin binding	GO:0005516	0	45.8233	0
Molecular function	protein serine/threonine kinase activity	GO:0004674	0	11.1241	0
Molecular function	protein kinase activity	GO:0004672	0	9.64523	0
Molecular function	phosphotransferase activity, alcohol group as acceptor	GO:0016773	0	8.35549	0
Molecular function	kinase activity	GO:0016301	0	7.95834	0
Molecular function	transferase activity, transferring phosphorus-containing groups	GO:0016772	0	6.79835	0
Molecular function	protein binding	GO:0005515	2.88658e-15	4.01835	1.04639e-14
Molecular function	catalytic activity, acting on a protein	GO:0140096	2.77556e-15	4.05076	1.14987e-14
Molecular function	binding	GO:0005488	4.10783e-15	2.11184	1.32363e-14
Molecular function	transferase activity	GO:0016740	1.60981e-11	3.00015	4.66846e-11
Molecular function	ubiquitin protein ligase binding	GO:0031625	6.55165e-06	12.8878	1.72725e-05
Molecular function	ubiquitin-like protein ligase binding	GO:0044389	7.60296e-06	12.5573	1.83738e-05
Molecular function	nucleoside phosphate binding	GO:1901265	6.90791e-05	5.65842	0.0001541
Molecular function	nucleotide binding	GO:0000166	6.90791e-05	5.65842	0.0001541
Molecular function	small molecule binding	GO:0036094	0.000438684	4.31866	0.000848123
Molecular function	catalytic activity	GO:0003824	0.00104601	1.39024	0.00189589
Molecular function	enzyme binding	GO:0019899	0.024159	2.65296	0.0412124
Cellular component	plasma membrane	GO:0005886	1.11022e-16	4.40849	2.44249e-15
Cellular component	membrane	GO:0016020	2.22045e-16	2.56528	2.44249e-15
Cellular component	cell periphery	GO:0071944	5.55112e-16	3.78582	4.07082e-15
Cellular component	anchoring junction	GO:0070161	8.85165e-06	3.19138	3.2456e-05
Cellular component	cell-cell junction	GO:0005911	8.85165e-06	3.19138	3.2456e-05
Cellular component	cell junction	GO:0030054	1.30143e-05	3.10262	3.57894e-05
Cellular component	plasmodesma	GO:0009506	6.9205e-06	3.24893	3.80627e-05
Cellular component	symplast	GO:0055044	6.9205e-06	3.24893	3.80627e-05

## Sheet: Supplementary table S8
Supplementary table S8. GO enrichment results for significantly contracted genes
Class	GO Name	GO ID	P-value	Enrichment Score	Corrected P-value (BH method)
Biological process	response to biotic stimulus	GO:0009607	9.27567e-06	10.1426	9.69729e-05
Biological process	response to external biotic stimulus	GO:0043207	9.09574e-06	10.1824	0.000104601
Biological process	interspecies interaction between organisms	GO:0044419	1.1105e-05	9.78427	0.000106423
Biological process	response to other organism	GO:0051707	8.89666e-06	10.2275	0.00011368
Biological process	multi-organism process	GO:0051704	3.69851e-05	7.69333	0.000283553
Biological process	response to external stimulus	GO:0009605	4.14346e-05	7.52064	0.000297811
Biological process	response to stimulus	GO:0050896	0.0186163	2.21805	0.0324374

## Sheet: Supplementary table S9
Supplementary table S9. KEGG enrichment results for significantly expanded genes
Term Name	Main Class	P-value	enrichFactor	corrected P-value (BH method)
B 09159 Environmental adaptation	A09150 Organismal Systems	0	22.5128	0
04016 MAPK signaling pathway - plant	A09130 Environmental Information Processing	0	18.0867	0
A09150 Organismal Systems	A09150 Organismal Systems	0	22.5128	0
04626 Plant-pathogen interaction	A09150 Organismal Systems	0	27.2894	0
B 09132 Signal transduction	A09130 Environmental Information Processing	2.44e-11	7.08828	1.51e-10
A09130 Environmental Information Processing	A09130 Environmental Information Processing	2.06e-10	6.22046	1.06e-09
01001 Protein kinases	A09180 Brite Hierarchies	7.02e-09	7.01464	3.11e-08
04131 Membrane trafficking	A09180 Brite Hierarchies	0.0090807	2.12208	0.0351877

## Sheet: Supplementary table S10
Supplementary table S10. KEGG enrichment results for significantly contracted genes
Term Name	MainClass	p-value	enrichFactor	corrected p-value(BH method)
00902 Monoterpenoid biosynthesis	A09100 Metabolism	1.39e-09	234.189	2.78e-08
00900 Terpenoid backbone biosynthesis	A09100 Metabolism	1.11e-07	80.0646	1.11e-06
B 09109 Metabolism of terpenoids and polyketides	A09100 Metabolism	2.84e-05	19.8887	0.000189

[truncated: 2 more sheets: Supplementary table S11, Supplementary table S12]
